# Supplementary material for: Improving the Dissolution Rate and Bioavailability of Curcumin via Co-Crystallization
Source: Pharmaceuticals (Basel). 2024 Apr 11;17(4):489. doi: 10.3390/ph17040489 (PMC11053631; doi:10.3390/ph17040489)
Supplement: Supplementary file 1 [file pharmaceuticals-17-00489-s001.zip]

Archive with 1 entries (1 files):
- pharmaceuticals-2928796-supplementary.pdf
